# Supplementary material for: Cascade-Enhanced Lateral Flow Immunoassay for Sensitive Detection of Okadaic Acid in Seawater, Fish, and Seafood
Source: Foods. 2022 Jun 9;11(12):1691. doi: 10.3390/foods11121691 (PMC9222646; doi:10.3390/foods11121691)
Supplement: Supplementary file 1 [file foods-11-01691-s001.zip]

Archive with 1 entries (1 files):
- foods-1751150-supplementary.pdf
